# Supplementary material for: Effects of Transcranial Direct Current Stimulation Targeting Dorsolateral Prefrontal Cortex and Orbitofrontal Cortex on Somatic Symptoms in Patients With Major Depressive Disorder: A Randomized, Double‐Blind, Controlled Clinical Trial
Source: CNS Neurosci Ther. 2024 Nov 8;30(11):e70110. doi: 10.1111/cns.70110 (PMC11549028; doi:10.1111/cns.70110)
Supplement: Supplementary file 2 — Appendix S2. [file CNS-30-e70110-s002.xlsx]

## Sheet: Sheet1
Group	Baseline	Non-benzodiazepine	From baseline to 2-week	From 2-week to 4-week
rOFC-tDCS	Duloxetine 150mg	None	——	——
	Mirtazapine 45mg
	Olanzapine 5mg
	Fluoxetine 40mg	None	Unchanged	Unchanged
	Escitalopram 15mg	Zolpidem	Unchanged	Escitalopram 10mg
	Trazodone 25mg
	None	None	Unchanged	Agomelatine 25mg
	Duloxetine 80mg	None	Unchanged	Duloxetine 80mg
	Agomelatine 20mg			Agomelatine 25mg
	Escitalopram 10mg	Zolpidem	Unchanged	Unchanged
	Fluoxetine 40mg	None	Unchanged	Unchanged
	Olanzapine 5mg
	Mirtazapine 45mg	None	Unchanged	Mirtazapine 15mg
	Duloxetine 120mg	None	——	——
	Mirtazapine 45mg
	Escitalopram 10mg	None	Unchanged	Unchanged
	Venlafaxine 75mg	None	Unchanged	Unchanged
	Escitalopram 10mg	None	Unchanged	Fluoxetine 20mg
	Aripiprazole 5mg			Aripiprazole 5mg
	None	Eszopiclone	Unchanged	Paroxetine 20mg
	Vortioxetine 10mg	None	Unchanged	Fluoxetine 20mg
	Escitalopram 10mg	None	Unchanged	Unchanged
	None	None	Unchanged	Escitalopram 5mg
	Fluoxetine 20mg	None	Unchanged	Fluoxetine 10mg
lDLPFC-tDCS	Escitalopram 5mg	None	Unchanged	Unchanged
	Paroxetine25mg	None	——	——
	Fluvoxamine 100mg	Zolpidem	Unchanged	Unchanged
	Mirtazapine 15mg
	Duloxetine 60mg	None	Unchanged	Unchanged
	Escitalopram10mg	None	Unchanged	Fluoxetine 40mg
	Aripiprazole 5mg			Aripiprazole 5mg
	Milnacipran 75mg	None	Unchanged	Unchanged
	Venlafaxine 225mg
	None	None	Unchanged	Vortioxetine 10mg
	Fluoxetine 40mg	None	Unchanged	Unchanged
	Trazodone 50mg
SHAM	Escitalopram 10mg Trazodone 25mg	None	Unchanged	Unchanged
	Escitalopram 20mg	None	Unchanged	Unchanged
	Milnacipran 50mg	Eszopiclone	Unchanged	Escitalopram 10mg
	Venlafaxine 225mg	Eszopiclone	Unchanged	Unchanged
	Quetiapine 50mg	None	Unchanged	Unchanged
	None	None	Unchanged	Duloxetine 60mg
				Mirtazapine 45mg
	Sertraline 150mg	None	Unchanged	Unchanged
	Paroxetine40mg/Sertraline75mg	None	Unchanged	Unchanged
	Duloxetine 20mg/Agomelatine 25mg	None	Unchanged	Unchanged
	Quetiapine400mg	None	Unchanged	Unchanged
	Vortioxetine20mg/5mg	None	Unchanged	——
